# Supplementary material for: Optimization of Heterotrophic Culture Conditions for the Algae Graesiella emersonii WBG-1 to Produce Proteins
Source: Plants (Basel). 2023 Jun 9;12(12):2255. doi: 10.3390/plants12122255 (PMC10303403; doi:10.3390/plants12122255)
Supplement: Supplementary file 1 [file plants-12-02255-s001.zip]

Archive with 1 entries (1 files):
- plants-2375623-supplementary.pdf
